# Supplementary material for: Personalized Dose Selection for Treatment of Patients with Neuropsychiatric Disorders Using tDCS
Source: Brain Sci. 2024 Nov 21;14(12):1162. doi: 10.3390/brainsci14121162 (PMC11674973; doi:10.3390/brainsci14121162)
Supplement: Supplementary file 1 [file brainsci-14-01162-s001.zip]

Archive with 1 entries (1 files):
- brainsci-3203500-supplementary.pdf
